# Supplementary material for: Fast Field-Cycling Nuclear Magnetic Resonance Relaxometry of Perfluorosulfonic Acid Ionomers and Their Perfluorosulfonyl Fluoride Precursors Membranes
Source: Molecules. 2024 May 29;29(11):2552. doi: 10.3390/molecules29112552 (PMC11174070; doi:10.3390/molecules29112552)
Supplement: Supplementary file 1 [file molecules-29-02552-s001.zip]

Archive with 1 entries (1 files):
- molecules-2950587-supplementary.pdf
